# Supplementary material for: High-Temperature Synthesis of High-Entropy Alloy PtPd_CoNiCu Nanoparticles as a Catalyst for the Oxygen Reduction Reaction
Source: Int J Mol Sci. 2025 Nov 27;26(23):11504. doi: 10.3390/ijms262311504 (PMC12692486; doi:10.3390/ijms262311504)
Supplement: Supplementary file 1 [file ijms-26-11504-s001.zip]

Archive with 1 entries (1 files):
- ijms-3997860-supplementary.pdf
